# Supplementary material for: Diagnostic Efficacy of Serological Antibody Detection Tests for Hepatitis Delta Virus: A Systematic Review and Meta-Analysis
Source: Viruses. 2023 Nov 29;15(12):2345. doi: 10.3390/v15122345 (PMC10747714; doi:10.3390/v15122345)
Supplement: Supplementary file 1 [file viruses-15-02345-s001.zip]

Archive with 2 entries (2 files):
- Supplementary  figures.pdf
- Supplementary File S1.pdf
